# Supplementary material for: Type VI collagen promotes lung epithelial cell spreading and wound-closure
Source: PLoS One. 2018 Dec 14;13(12):e0209095. doi: 10.1371/journal.pone.0209095 (PMC6294368; doi:10.1371/journal.pone.0209095)
Supplement: S1 Appendix — (ZIP) [file pone.0209095.s006.zip]

Archive with 11 entries (10 files):
- S6 Minimal Underlying Dataset/
- S6 Minimal Underlying Dataset/16HBE 3hr Spreading.txt
- S6 Minimal Underlying Dataset/16HBE Integrin Blocking 3hr Spreading.txt
- S6 Minimal Underlying Dataset/16HBE NG2 Blocking 3hr Spreading.txt
- S6 Minimal Underlying Dataset/16HBE Spreading Gain of Function.txt
- S6 Minimal Underlying Dataset/16HBE Spreading Inhibitors.txt
- S6 Minimal Underlying Dataset/16HBE Wound Healing Inhibitors.txt
- S6 Minimal Underlying Dataset/16HBE Wound Healing.txt
- S6 Minimal Underlying Dataset/NHBE 3hr Spreading.txt
- S6 Minimal Underlying Dataset/NHBE Wound Healing.txt
- S6 Minimal Underlying Dataset/PHLE 3hr Spreading.txt
