# Supplementary material for: Type VI collagen promotes lung epithelial cell spreading and wound-closure
Source: PLoS One. 2018 Dec 14;13(12):e0209095. doi: 10.1371/journal.pone.0209095 (PMC6294368; doi:10.1371/journal.pone.0209095)
Supplement: S1 Appendix — (ZIP) [file pone.0209095.s006.zip › S6 Minimal Underlying Dataset/16HBE 3hr Spreading.txt]

16HBE	Replicate	Spread	Unspread
Matrigel	1	26	234
Matrigel	2	9	261
Matrigel	3	24	286
Matrigel	4	12	222
Matrigel	5	19	257
Matrigel	6	16	214
Collagen 6	1	94	162
Collagen 6	2	212	157
Collagen 6	3	233	151
Collagen 6	4	109	183
Collagen 6	5	199	107
Collagen 6	6	193	151
Collagen 1	1	34	167
Collagen 1	2	34	244
Collagen 1	3	41	229
Collagen 1	4	27	246
Collagen 1	5	21	178
Collagen 1	6	23	184
Collagen 6 + Matrigel	1	118	211
Collagen 6 + Matrigel	2	93	172
Collagen 6 + Matrigel	3	107	289
Collagen 6 + Matrigel	4	69	264
Collagen 6 + Matrigel	5	97	219
Collagen 6 + Matrigel	6	76	288
Collagen 1 + Matrigel	1	47	269
Collagen 1 + Matrigel	2	41	174
Collagen 1 + Matrigel	3	62	229
Collagen 1 + Matrigel	4	35	276
Collagen 1 + Matrigel	5	26	253
Collagen 1 + Matrigel	6	34	276
