# Supplementary material for: Type VI collagen promotes lung epithelial cell spreading and wound-closure
Source: PLoS One. 2018 Dec 14;13(12):e0209095. doi: 10.1371/journal.pone.0209095 (PMC6294368; doi:10.1371/journal.pone.0209095)
Supplement: S1 Appendix — (ZIP) [file pone.0209095.s006.zip › S6 Minimal Underlying Dataset/16HBE Integrin Blocking 3hr Spreading.txt]

Matrix	Treatment	Replicate	Spread	Unspread
Matrigel	Untreated	1	92	294
Matrigel	Untreated	2	189	264
Matrigel	Untreated	3	71	489
Matrigel	Untreated	4	67	208
Matrigel	Untreated	5	120	200
Matrigel	Untreated	6	36	211
Collagen 6	Untreated	1	184	84
Collagen 6	Untreated	2	202	16
Collagen 6	Untreated	3	197	17
Collagen 6	Untreated	4	231	36
Collagen 6	Untreated	5	208	42
Collagen 6	Untreated	6	225	21
Collagen 1	Untreated	1	189	31
Collagen 1	Untreated	2	241	58
Collagen 1	Untreated	3	174	66
Collagen 1	Untreated	4	223	61
Collagen 1	Untreated	5	174	93
Collagen 1	Untreated	6	189	73
Matrigel	anti-ITGB1 antibody	1	114	205
Matrigel	anti-ITGB1 antibody	2	41	213
Matrigel	anti-ITGB1 antibody	3	187	294
Matrigel	anti-ITGB1 antibody	4	83	190
Matrigel	anti-ITGB1 antibody	5	56	241
Matrigel	anti-ITGB1 antibody	6	52	211
Collagen 6	anti-ITGB1 antibody	1	60	215
Collagen 6	anti-ITGB1 antibody	2	87	246
Collagen 6	anti-ITGB1 antibody	3	170	115
Collagen 6	anti-ITGB1 antibody	4	200	44
Collagen 6	anti-ITGB1 antibody	5	187	104
Collagen 6	anti-ITGB1 antibody	6	142	100
Collagen 1	anti-ITGB1 antibody	1	190	51
Collagen 1	anti-ITGB1 antibody	2	193	40
Collagen 1	anti-ITGB1 antibody	3	295	61
Collagen 1	anti-ITGB1 antibody	4	199	107
Collagen 1	anti-ITGB1 antibody	5	186	85
Collagen 1	anti-ITGB1 antibody	6	172	88
