# Supplementary material for: Type VI collagen promotes lung epithelial cell spreading and wound-closure
Source: PLoS One. 2018 Dec 14;13(12):e0209095. doi: 10.1371/journal.pone.0209095 (PMC6294368; doi:10.1371/journal.pone.0209095)
Supplement: S1 Appendix — (ZIP) [file pone.0209095.s006.zip › S6 Minimal Underlying Dataset/16HBE NG2 Blocking 3hr Spreading.txt]

Matrix	Treatment	Replicate	Spread	Unspread
Matrigel	Untreated	1	56	271
Matrigel	Untreated	2	109	284
Matrigel	Untreated	3	72	267
Matrigel	Untreated	4	74	170
Matrigel	Untreated	5	45	187
Matrigel	Untreated	6	51	193
Collagen 6	Untreated	1	234	11
Collagen 6	Untreated	2	251	15
Collagen 6	Untreated	3	179	22
Collagen 6	Untreated	4	220	38
Collagen 6	Untreated	5	172	38
Collagen 6	Untreated	6	190	64
Collagen 1	Untreated	1	165	38
Collagen 1	Untreated	2	150	47
Collagen 1	Untreated	3	151	63
Collagen 1	Untreated	4	183	99
Collagen 1	Untreated	5	208	104
Collagen 1	Untreated	6	211	108
Matrigel	anti-NG2 antibody	1	48	231
Matrigel	anti-NG2 antibody	2	40	215
Matrigel	anti-NG2 antibody	3	65	207
Matrigel	anti-NG2 antibody	4	57	223
Matrigel	anti-NG2 antibody	5	64	201
Matrigel	anti-NG2 antibody	6	73	184
Collagen 6	anti-NG2 antibody	1	168	83
Collagen 6	anti-NG2 antibody	2	200	31
Collagen 6	anti-NG2 antibody	3	182	96
Collagen 6	anti-NG2 antibody	4	173	37
Collagen 6	anti-NG2 antibody	5	191	81
Collagen 6	anti-NG2 antibody	6	226	21
Collagen 1	anti-NG2 antibody	1	156	65
Collagen 1	anti-NG2 antibody	2	190	71
Collagen 1	anti-NG2 antibody	3	192	56
Collagen 1	anti-NG2 antibody	4	174	37
Collagen 1	anti-NG2 antibody	5	177	82
Collagen 1	anti-NG2 antibody	6	193	30
