# Supplementary material for: Type VI collagen promotes lung epithelial cell spreading and wound-closure
Source: PLoS One. 2018 Dec 14;13(12):e0209095. doi: 10.1371/journal.pone.0209095 (PMC6294368; doi:10.1371/journal.pone.0209095)
Supplement: S1 Appendix — (ZIP) [file pone.0209095.s006.zip › S6 Minimal Underlying Dataset/16HBE Spreading Gain of Function.txt]

Construct	Matrix	Replicate	Unspread	Spread	% Spread
GFP	Collagen 1	Rep1	141	100	41.49377593
GFP	Collagen 1	Rep2	224	183	44.96314496
GFP	Collagen 1	Rep3	291	224	43.49514563
GFP	Collagen 1	Rep4	208	125	37.53753754
GFP	Collagen 1	Rep5	241	141	36.91099476
GFP	Collagen 1	Rep6	249	133	34.81675393
GFP	Collagen 1	Rep7	315	374	54.28156749
GFP	Collagen 1	Rep8	170	253	59.8108747
GFP	Collagen 1	Rep9	133	241	64.43850267
GFP	Collagen 1	Rep10	216	257	54.33403805
GFP	Collagen 1	Rep11	191	307	61.64658635
GFP	Collagen 1	Rep12	232	291	55.64053537
GFP	Collagen 6	Rep1	169	197	53.82513661
GFP	Collagen 6	Rep2	80	122	60.3960396
GFP	Collagen 6	Rep3	155	183	54.14201183
GFP	Collagen 6	Rep4	103	310	75.06053269
GFP	Collagen 6	Rep5	66	141	68.11594203
GFP	Collagen 6	Rep6	71	160	69.26406926
GFP	Collagen 6	Rep7	66	178	72.95081967
GFP	Collagen 6	Rep8	67	211	75.89928058
GFP	Collagen 6	Rep9	98	195	66.55290102
GFP	Collagen 6	Rep10	127	169	57.09459459
GFP	Collagen 6	Rep11	141	179	55.9375
GFP	Collagen 6	Rep12	104	150	59.05511811
GFP	Matrigel	Rep1	207	41	16.53225806
GFP	Matrigel	Rep2	270	33	10.89108911
GFP	Matrigel	Rep3	270	44	14.01273885
GFP	Matrigel	Rep4	181	70	27.88844622
GFP	Matrigel	Rep5	148	63	29.85781991
GFP	Matrigel	Rep6	333	185	35.71428571
GFP	Matrigel	Rep7	178	59	24.89451477
GFP	Matrigel	Rep8	126	44	25.88235294
GFP	Matrigel	Rep9	155	67	30.18018018
GFP	Matrigel	Rep10	237	59	19.93243243
GFP	Matrigel	Rep11	196	70	26.31578947
GFP	Matrigel	Rep12	326	118	26.57657658
GFP	Plastic	Rep1	180	25	12.19512195
GFP	Plastic	Rep2	267	68	20.29850746
GFP	Plastic	Rep3	192	37	16.15720524
GFP	Plastic	Rep4	161	56	25.80645161
GFP	Plastic	Rep5	298	74	19.89247312
GFP	Plastic	Rep6	211	56	20.97378277
GFP	Plastic	Rep7	210	74	26.05633803
GFP	Plastic	Rep8	229	74	24.42244224
GFP	Plastic	Rep9	254	62	19.62025316
GFP	Plastic	Rep10	341	62	15.38461538
GFP	Plastic	Rep11	242	81	25.07739938
GFP	Plastic	Rep12	291	56	16.13832853
Fak	Collagen 1	Rep1	157	157	50
Fak	Collagen 1	Rep2	124	130	51.18110236
Fak	Collagen 1	Rep3	162	97	37.45173745
Fak	Collagen 1	Rep4	103	119	53.6036036
Fak	Collagen 1	Rep5	108	113	51.13122172
Fak	Collagen 1	Rep6	173	124	41.75084175
Fak	Collagen 1	Rep7	97	113	53.80952381
Fak	Collagen 1	Rep8	167	124	42.61168385
Fak	Collagen 1	Rep9	162	194	54.49438202
Fak	Collagen 6	Rep1	90	160	64
Fak	Collagen 6	Rep2	83	160	65.8436214
Fak	Collagen 6	Rep3	64	134	67.67676768
Fak	Collagen 6	Rep4	135	216	61.53846154
Fak	Collagen 6	Rep5	162	275	62.92906178
Fak	Collagen 6	Rep6	157	200	56.02240896
Fak	Collagen 6	Rep7	115	275	70.51282051
Fak	Collagen 6	Rep8	67	109	61.93181818
Fak	Collagen 6	Rep9	67	168	71.4893617
Fak	Matrigel	Rep1	192	19	9.004739336
Fak	Matrigel	Rep2	262	51	16.29392971
Fak	Matrigel	Rep3	193	21	9.813084112
Fak	Matrigel	Rep4	278	26	8.552631579
Fak	Matrigel	Rep5	203	32	13.61702128
Fak	Matrigel	Rep6	257	32	11.07266436
Fak	Matrigel	Rep7	246	43	14.87889273
Fak	Matrigel	Rep8	203	21	9.375
Fak	Matrigel	Rep9	239	39	14.02877698
Fak	Plastic	Rep1	214	34	13.70967742
Fak	Plastic	Rep2	221	47	17.53731343
Fak	Plastic	Rep3	161	34	17.43589744
Fak	Plastic	Rep4	261	54	17.14285714
Fak	Plastic	Rep5	175	51	22.56637168
Fak	Plastic	Rep6	177	65	26.85950413
Fak	Plastic	Rep7	248	60	19.48051948
Fak	Plastic	Rep8	174	60	25.64102564
Fak	Plastic	Rep9	194	27	12.21719457
Rac1	Collagen 1	Rep1	80	169	67.87148594
Rac1	Collagen 1	Rep2	66	155	70.13574661
Rac1	Collagen 1	Rep3	65	151	69.90740741
Rac1	Collagen 1	Rep4	99	174	63.73626374
Rac1	Collagen 1	Rep5	66	179	73.06122449
Rac1	Collagen 1	Rep6	104	163	61.04868914
Rac1	Collagen 1	Rep7	144	189	56.75675676
Rac1	Collagen 1	Rep8	100	159	61.38996139
Rac1	Collagen 1	Rep9	93	115	55.28846154
Rac1	Collagen 6	Rep1	77	158	67.23404255
Rac1	Collagen 6	Rep2	95	179	65.32846715
Rac1	Collagen 6	Rep3	68	153	69.23076923
Rac1	Collagen 6	Rep4	112	238	68
Rac1	Collagen 6	Rep5	77	189	71.05263158
Rac1	Collagen 6	Rep6	84	231	73.33333333
Rac1	Collagen 6	Rep7	74	137	64.92890995
Rac1	Collagen 6	Rep8	81	162	66.66666667
Rac1	Collagen 6	Rep9	81	140	63.34841629
Rac1	Matrigel	Rep1	137	86	38.56502242
Rac1	Matrigel	Rep2	121	90	42.65402844
Rac1	Matrigel	Rep3	134	76	36.19047619
Rac1	Matrigel	Rep4	211	113	34.87654321
Rac1	Matrigel	Rep5	152	82	35.04273504
Rac1	Matrigel	Rep6	183	74	28.79377432
Rac1	Matrigel	Rep7	191	160	45.58404558
Rac1	Matrigel	Rep8	160	78	32.77310924
Rac1	Matrigel	Rep9	183	74	28.79377432
Rac1	Plastic	Rep1	203	74	26.71480144
Rac1	Plastic	Rep2	239	69	22.4025974
Rac1	Plastic	Rep3	217	64	22.77580071
Rac1	Plastic	Rep4	223	58	20.6405694
Rac1	Plastic	Rep5	276	53	16.10942249
Rac1	Plastic	Rep6	249	48	16.16161616
Rac1	Plastic	Rep7	201	80	28.46975089
Rac1	Plastic	Rep8	186	69	27.05882353
Rac1	Plastic	Rep9	270	58	17.68292683
Erk	Collagen 1	Rep1	111	130	53.94190871
Erk	Collagen 1	Rep2	150	202	57.38636364
Erk	Collagen 1	Rep3	130	137	51.31086142
Erk	Collagen 1	Rep4	124	117	48.54771784
Erk	Collagen 1	Rep5	169	221	56.66666667
Erk	Collagen 1	Rep6	130	143	52.38095238
Erk	Collagen 1	Rep7	176	221	55.6675063
Erk	Collagen 1	Rep8	202	189	48.33759591
Erk	Collagen 1	Rep9	228	293	56.23800384
Erk	Collagen 6	Rep1	78	189	70.78651685
Erk	Collagen 6	Rep2	110	198	64.28571429
Erk	Collagen 6	Rep3	105	215	67.1875
Erk	Collagen 6	Rep4	88	154	63.63636364
Erk	Collagen 6	Rep5	88	224	71.79487179
Erk	Collagen 6	Rep6	85	163	65.72580645
Erk	Collagen 6	Rep7	53	130	71.03825137
Erk	Collagen 6	Rep8	72	124	63.26530612
Erk	Collagen 6	Rep9	104	221	68
Erk	Matrigel	Rep1	153	63	29.16666667
Erk	Matrigel	Rep2	154	64	29.35779817
Erk	Matrigel	Rep3	153	77	33.47826087
Erk	Matrigel	Rep4	180	60	25
Erk	Matrigel	Rep5	194	68	25.95419847
Erk	Matrigel	Rep6	167	81	32.66129032
Erk	Matrigel	Rep7	163	104	38.95131086
Erk	Matrigel	Rep8	182	78	30
Erk	Matrigel	Rep9	195	91	31.81818182
Erk	Plastic	Rep1	163	75	31.51260504
Erk	Plastic	Rep2	279	61	17.94117647
Erk	Plastic	Rep3	265	88	24.92917847
Erk	Plastic	Rep4	292	61	17.28045326
Erk	Plastic	Rep5	258	150	36.76470588
Erk	Plastic	Rep6	204	54	20.93023256
Erk	Plastic	Rep7	299	68	18.52861035
Erk	Plastic	Rep8	245	34	12.18637993
Erk	Plastic	Rep9	238	143	37.5328084
RhoA	Collagen 1	Rep1	87	157	64.3442623
RhoA	Collagen 1	Rep2	125	86	40.75829384
RhoA	Collagen 1	Rep3	101	94	48.20512821
RhoA	Collagen 1	Rep4	151	128	45.8781362
RhoA	Collagen 1	Rep5	122	145	54.3071161
RhoA	Collagen 1	Rep6	157	168	51.69230769
RhoA	Collagen 1	Rep7	104	133	56.11814346
RhoA	Collagen 1	Rep8	81	162	66.66666667
RhoA	Collagen 1	Rep9	110	75	40.54054054
RhoA	Collagen 6	Rep1	69	157	69.46902655
RhoA	Collagen 6	Rep2	75	186	71.26436782
RhoA	Collagen 6	Rep3	75	143	65.59633028
RhoA	Collagen 6	Rep4	133	244	64.72148541
RhoA	Collagen 6	Rep5	157	267	62.97169811
RhoA	Collagen 6	Rep6	67	199	74.81203008
RhoA	Collagen 6	Rep7	99	180	64.51612903
RhoA	Collagen 6	Rep8	93	232	71.38461538
RhoA	Collagen 6	Rep9	75	197	72.42647059
RhoA	Matrigel	Rep1	156	101	39.29961089
RhoA	Matrigel	Rep2	186	68	26.77165354
RhoA	Matrigel	Rep3	182	53	22.55319149
RhoA	Matrigel	Rep4	201	65	24.43609023
RhoA	Matrigel	Rep5	190	72	27.48091603
RhoA	Matrigel	Rep6	194	49	20.16460905
RhoA	Matrigel	Rep7	157	87	35.6557377
RhoA	Matrigel	Rep8	151	128	45.8781362
RhoA	Matrigel	Rep9	168	110	39.56834532
RhoA	Plastic	Rep1	226	31	12.06225681
RhoA	Plastic	Rep2	203	70	25.64102564
RhoA	Plastic	Rep3	167	39	18.93203883
RhoA	Plastic	Rep4	265	140	34.56790123
RhoA	Plastic	Rep5	242	70	22.43589744
RhoA	Plastic	Rep6	289	86	22.93333333
RhoA	Plastic	Rep7	203	23	10.17699115
RhoA	Plastic	Rep8	226	31	12.06225681
RhoA	Plastic	Rep9	172	23	11.79487179
Cdc42	Collagen 1	Rep1	88	156	63.93442623
Cdc42	Collagen 1	Rep2	70	132	65.34653465
Cdc42	Collagen 1	Rep3	79	167	67.88617886
Cdc42	Collagen 1	Rep4	98	118	54.62962963
Cdc42	Collagen 1	Rep5	76	151	66.51982379
Cdc42	Collagen 1	Rep6	158	167	51.38461538
Cdc42	Collagen 1	Rep7	97	211	68.50649351
Cdc42	Collagen 1	Rep8	79	176	69.01960784
Cdc42	Collagen 1	Rep9	102	211	67.41214058
Cdc42	Collagen 6	Rep1	86	140	61.94690265
Cdc42	Collagen 6	Rep2	78	164	67.76859504
Cdc42	Collagen 6	Rep3	78	255	76.57657658
Cdc42	Collagen 6	Rep4	173	313	64.40329218
Cdc42	Collagen 6	Rep5	162	292	64.31718062
Cdc42	Collagen 6	Rep6	205	248	54.74613687
Cdc42	Collagen 6	Rep7	67	211	75.89928058
Cdc42	Collagen 6	Rep8	38	163	81.09452736
Cdc42	Collagen 6	Rep9	77	197	71.89781022
Cdc42	Matrigel	Rep1	114	132	53.65853659
Cdc42	Matrigel	Rep2	88	114	56.43564356
Cdc42	Matrigel	Rep3	158	123	43.77224199
Cdc42	Matrigel	Rep4	158	246	60.89108911
Cdc42	Matrigel	Rep5	158	158	50
Cdc42	Matrigel	Rep6	185	167	47.44318182
Cdc42	Matrigel	Rep7	130	120	48
Cdc42	Matrigel	Rep8	134	182	57.59493671
Cdc42	Matrigel	Rep9	134	187	58.25545171
Cdc42	Plastic	Rep1	125	89	41.58878505
Cdc42	Plastic	Rep2	142	125	46.8164794
Cdc42	Plastic	Rep3	162	97	37.45173745
Cdc42	Plastic	Rep4	184	119	39.27392739
Cdc42	Plastic	Rep5	173	119	40.75342466
Cdc42	Plastic	Rep6	162	162	50
Cdc42	Plastic	Rep7	119	151	55.92592593
Cdc42	Plastic	Rep8	179	94	34.43223443
Cdc42	Plastic	Rep9	156	70	30.97345133
Pi3k	Collagen 1	Rep1	98	176	64.23357664
Pi3k	Collagen 1	Rep2	88	186	67.88321168
Pi3k	Collagen 1	Rep3	127	157	55.28169014
Pi3k	Collagen 1	Rep4	125	173	58.05369128
Pi3k	Collagen 1	Rep5	106	149	58.43137255
Pi3k	Collagen 1	Rep6	130	269	67.41854637
Pi3k	Collagen 1	Rep7	82	125	60.38647343
Pi3k	Collagen 1	Rep8	79	141	64.09090909
Pi3k	Collagen 1	Rep9	88	156	63.93442623
Pi3k	Collagen 6	Rep1	95	156	62.15139442
Pi3k	Collagen 6	Rep2	75	238	76.03833866
Pi3k	Collagen 6	Rep3	87	139	61.50442478
Pi3k	Collagen 6	Rep4	133	180	57.50798722
Pi3k	Collagen 6	Rep5	99	205	67.43421053
Pi3k	Collagen 6	Rep6	76	198	72.26277372
Pi3k	Collagen 6	Rep7	81	139	63.18181818
Pi3k	Collagen 6	Rep8	68	118	63.44086022
Pi3k	Collagen 6	Rep9	70	145	67.44186047
Pi3k	Matrigel	Rep1	107	155	59.16030534
Pi3k	Matrigel	Rep2	107	97	47.54901961
Pi3k	Matrigel	Rep3	116	87	42.85714286
Pi3k	Matrigel	Rep4	174	127	42.19269103
Pi3k	Matrigel	Rep5	141	188	57.14285714
Pi3k	Matrigel	Rep6	127	114	47.30290456
Pi3k	Matrigel	Rep7	154	134	46.52777778
Pi3k	Matrigel	Rep8	101	107	51.44230769
Pi3k	Matrigel	Rep9	188	134	41.61490683
Pi3k	Plastic	Rep1	117	94	44.54976303
Pi3k	Plastic	Rep2	199	94	32.08191126
Pi3k	Plastic	Rep3	129	70	35.1758794
Pi3k	Plastic	Rep4	165	114	40.86021505
Pi3k	Plastic	Rep5	154	74	32.45614035
Pi3k	Plastic	Rep6	182	97	34.76702509
Pi3k	Plastic	Rep7	126	78	38.23529412
Pi3k	Plastic	Rep8	131	86	39.63133641
Pi3k	Plastic	Rep9	139	75	35.04672897
