# Supplementary material for: Type VI collagen promotes lung epithelial cell spreading and wound-closure
Source: PLoS One. 2018 Dec 14;13(12):e0209095. doi: 10.1371/journal.pone.0209095 (PMC6294368; doi:10.1371/journal.pone.0209095)
Supplement: S1 Appendix — (ZIP) [file pone.0209095.s006.zip › S6 Minimal Underlying Dataset/16HBE Spreading Inhibitors.txt]

Matrix	Signaling Molecule	Treatment	Spread	Unspread	% Spread
Collagen 1	RhoA	DMSO Control	258	44	85.43046358
Collagen 1	RhoA	DMSO Control	260	52	83.33333333
Collagen 1	RhoA	DMSO Control	220	58	79.13669065
Collagen 1	RhoA	DMSO Control	217	97	69.10828025
Collagen 1	RhoA	DMSO Control	184	152	54.76190476
Collagen 1	RhoA	DMSO Control	179	51	77.82608696
Collagen 1	RhoA	CCG 1423 Treated	170	95	64.1509434
Collagen 1	RhoA	CCG 1423 Treated	191	43	81.62393162
Collagen 1	RhoA	CCG 1423 Treated	236	145	61.94225722
Collagen 1	RhoA	CCG 1423 Treated	201	113	64.01273885
Collagen 1	RhoA	CCG 1423 Treated	162	101	61.59695817
Collagen 1	RhoA	CCG 1423 Treated	189	28	87.09677419
Collagen 1	Rac1	DMSO Control	258	44	85.43046358
Collagen 1	Rac1	DMSO Control	260	52	83.33333333
Collagen 1	Rac1	DMSO Control	220	58	79.13669065
Collagen 1	Rac1	DMSO Control	217	97	69.10828025
Collagen 1	Rac1	DMSO Control	184	152	54.76190476
Collagen 1	Rac1	DMSO Control	179	51	77.82608696
Collagen 1	Rac1	EHT 1864	210	48	81.39534884
Collagen 1	Rac1	EHT 1864	195	51	79.26829268
Collagen 1	Rac1	EHT 1864	217	70	75.6097561
Collagen 1	Rac1	EHT 1864	221	111	66.56626506
Collagen 1	Rac1	EHT 1864	156	68	69.64285714
Collagen 1	Rac1	EHT 1864	177	79	69.140625
Collagen 1	Erk	DMSO Control	258	44	85.43046358
Collagen 1	Erk	DMSO Control	260	52	83.33333333
Collagen 1	Erk	DMSO Control	220	58	79.13669065
Collagen 1	Erk	DMSO Control	217	97	69.10828025
Collagen 1	Erk	DMSO Control	184	152	54.76190476
Collagen 1	Erk	DMSO Control	179	51	77.82608696
Collagen 1	Erk	FR 180204	211	113	65.12345679
Collagen 1	Erk	FR 180205	197	74	72.69372694
Collagen 1	Erk	FR 180206	174	78	69.04761905
Collagen 1	Erk	FR 180207	161	65	71.23893805
Collagen 1	Erk	FR 180208	212	83	71.86440678
Collagen 1	Erk	FR 180209	220	75	74.57627119
Collagen 1	Fak	DMSO Control	106	142	42.74193548
Collagen 1	Fak	DMSO Control	126	120	51.2195122
Collagen 1	Fak	DMSO Control	162	77	67.78242678
Collagen 1	Fak	DMSO Control	181	85	68.04511278
Collagen 1	Fak	DMSO Control	198	167	54.24657534
Collagen 1	Fak	DMSO Control	226	64	77.93103448
Collagen 1	Fak	PF 573228	164	167	49.54682779
Collagen 1	Fak	PF 573229	129	130	49.80694981
Collagen 1	Fak	PF 573230	162	125	56.44599303
Collagen 1	Fak	PF 573231	281	127	68.87254902
Collagen 1	Fak	PF 573232	294	149	66.36568849
Collagen 1	Fak	PF 573233	276	152	64.48598131
Collagen 1	Cdc42	DMSO Control	106	142	42.74193548
Collagen 1	Cdc42	DMSO Control	126	120	51.2195122
Collagen 1	Cdc42	DMSO Control	162	77	67.78242678
Collagen 1	Cdc42	DMSO Control	181	85	68.04511278
Collagen 1	Cdc42	DMSO Control	198	167	54.24657534
Collagen 1	Cdc42	DMSO Control	226	64	77.93103448
Collagen 1	Cdc42	ZCL 278	195	136	58.91238671
Collagen 1	Cdc42	ZCL 278	179	123	59.27152318
Collagen 1	Cdc42	ZCL 278	166	193	46.23955432
Collagen 1	Cdc42	ZCL 278	182	56	76.47058824
Collagen 1	Cdc42	ZCL 278	170	284	37.44493392
Collagen 1	Cdc42	ZCL 278	147	79	65.04424779
Collagen 1	Pi3k	DMSO Control	129	128	50.19455253
Collagen 1	Pi3k	DMSO Control	130	138	48.50746269
Collagen 1	Pi3k	DMSO Control	164	172	48.80952381
Collagen 1	Pi3k	DMSO Control	144	79	64.57399103
Collagen 1	Pi3k	DMSO Control	158	56	73.8317757
Collagen 1	Pi3k	DMSO Control	162	87	65.06024096
Collagen 1	Pi3k	LY 294002	134	132	50.37593985
Collagen 1	Pi3k	LY 294002	150	141	51.54639175
Collagen 1	Pi3k	LY 294002	128	163	43.9862543
Collagen 1	Pi3k	LY 294002	128	70	64.64646465
Collagen 1	Pi3k	LY 294002	161	63	71.875
Collagen 1	Pi3k	LY 294002	144	71	66.97674419
Collagen 6	RhoA	DMSO Control	228	48	82.60869565
Collagen 6	RhoA	DMSO Control	201	56	78.21011673
Collagen 6	RhoA	DMSO Control	168	34	83.16831683
Collagen 6	RhoA	DMSO Control	227	45	83.45588235
Collagen 6	RhoA	DMSO Control	152	37	80.42328042
Collagen 6	RhoA	DMSO Control	170	43	79.81220657
Collagen 6	RhoA	CCG 1423 Treated	113	54	67.66467066
Collagen 6	RhoA	CCG 1423 Treated	95	46	67.37588652
Collagen 6	RhoA	CCG 1423 Treated	78	40	66.10169492
Collagen 6	RhoA	CCG 1423 Treated	34	34	50
Collagen 6	RhoA	CCG 1423 Treated	71	62	53.38345865
Collagen 6	RhoA	CCG 1423 Treated	48	51	48.48484848
Collagen 6	Rac1	DMSO Control	218	63	77.58007117
Collagen 6	Rac1	DMSO Control	191	56	77.32793522
Collagen 6	Rac1	DMSO Control	158	55	74.17840376
Collagen 6	Rac1	DMSO Control	214	59	78.38827839
Collagen 6	Rac1	DMSO Control	152	51	74.87684729
Collagen 6	Rac1	DMSO Control	170	62	73.27586207
Collagen 6	Rac1	EHT 1864	96	62	60.75949367
Collagen 6	Rac1	EHT 1864	117	57	67.24137931
Collagen 6	Rac1	EHT 1864	104	48	68.42105263
Collagen 6	Rac1	EHT 1864	61	59	50.83333333
Collagen 6	Rac1	EHT 1864	84	64	56.75675676
Collagen 6	Rac1	EHT 1864	76	79	49.03225806
Collagen 6	Erk	DMSO Control	228	39	85.39325843
Collagen 6	Erk	DMSO Control	201	56	78.21011673
Collagen 6	Erk	DMSO Control	168	34	83.16831683
Collagen 6	Erk	DMSO Control	227	45	83.45588235
Collagen 6	Erk	DMSO Control	152	51	74.87684729
Collagen 6	Erk	DMSO Control	170	62	73.27586207
Collagen 6	Erk	FR 180204	61	55	52.5862069
Collagen 6	Erk	FR 180205	88	64	57.89473684
Collagen 6	Erk	FR 180206	71	57	55.46875
Collagen 6	Erk	FR 180207	112	45	71.33757962
Collagen 6	Erk	FR 180208	116	41	73.88535032
Collagen 6	Erk	FR 180209	104	28	78.78787879
Collagen 6	Fak	DMSO Control	168	60	0.736842105
Collagen 6	Fak	DMSO Control	201	80	0.715302491
Collagen 6	Fak	DMSO Control	242	48	0.834482759
Collagen 6	Fak	DMSO Control	193	65	0.748062016
Collagen 6	Fak	DMSO Control	157	57	0.73364486
Collagen 6	Fak	DMSO Control	262	75	0.777448071
Collagen 6	Fak	PF 573228	112	32	0.777777778
Collagen 6	Fak	PF 573229	106	40	0.726027397
Collagen 6	Fak	PF 573230	97	44	0.687943262
Collagen 6	Fak	PF 573231	130	41	0.760233918
Collagen 6	Fak	PF 573232	92	28	0.766666667
Collagen 6	Fak	PF 573233	68	29	0.701030928
Collagen 6	Cdc42	DMSO Control	168	60	0.736842105
Collagen 6	Cdc42	DMSO Control	201	80	0.715302491
Collagen 6	Cdc42	DMSO Control	242	48	0.834482759
Collagen 6	Cdc42	DMSO Control	193	65	0.748062016
Collagen 6	Cdc42	DMSO Control	157	57	0.73364486
Collagen 6	Cdc42	DMSO Control	262	75	0.777448071
Collagen 6	Cdc42	ZCL 278	164	72	0.694915254
Collagen 6	Cdc42	ZCL 278	189	99	0.65625
Collagen 6	Cdc42	ZCL 278			#DIV/0!
Collagen 6	Cdc42	ZCL 278	156	120	0.565217391
Collagen 6	Cdc42	ZCL 278	141	111	0.55952381
Collagen 6	Cdc42	ZCL 278	159	117	0.576086957
Collagen 6	Pi3k	DMSO Control	148	92	61.66666667
Collagen 6	Pi3k	DMSO Control	148	82	64.34782609
Collagen 6	Pi3k	DMSO Control	201	99	67
Collagen 6	Pi3k	DMSO Control	199	56	78.03921569
Collagen 6	Pi3k	DMSO Control	150	32	82.41758242
Collagen 6	Pi3k	DMSO Control	170	65	72.34042553
Collagen 6	Pi3k	LY 294002	213	172	55.32467532
Collagen 6	Pi3k	LY 294002	74	148	33.33333333
Collagen 6	Pi3k	LY 294002	246	205	54.54545455
Collagen 6	Pi3k	LY 294002	74	283	20.72829132
Collagen 6	Pi3k	LY 294002	82	185	30.71161049
Collagen 6	Pi3k	LY 294002	116	235	33.04843305
Matrigel	RhoA	DMSO Control	95	129	42.41071429
Matrigel	RhoA	DMSO Control	132	207	38.9380531
Matrigel	RhoA	DMSO Control	75	165	31.25
Matrigel	RhoA	DMSO Control	92	203	31.18644068
Matrigel	RhoA	DMSO Control	144	225	39.02439024
Matrigel	RhoA	DMSO Control	90	207	30.3030303
Matrigel	RhoA	CCG 1423 Treated	54	181	22.9787234
Matrigel	RhoA	CCG 1423 Treated	67	170	28.27004219
Matrigel	RhoA	CCG 1423 Treated	65	187	25.79365079
Matrigel	RhoA	CCG 1423 Treated	95	173	35.44776119
Matrigel	RhoA	CCG 1423 Treated	166	242	40.68627451
Matrigel	RhoA	CCG 1423 Treated	109	211	34.0625
Matrigel	Rac1	DMSO Control	95	129	42.41071429
Matrigel	Rac1	DMSO Control	132	207	38.9380531
Matrigel	Rac1	DMSO Control	75	165	31.25
Matrigel	Rac1	DMSO Control	92	203	31.18644068
Matrigel	Rac1	DMSO Control	144	225	39.02439024
Matrigel	Rac1	DMSO Control	110	207	34.70031546
Matrigel	Rac1	EHT 1864	43	98	30.4964539
Matrigel	Rac1	EHT 1864	72	204	26.08695652
Matrigel	Rac1	EHT 1864	88	219	28.66449511
Matrigel	Rac1	EHT 1864	82	140	36.93693694
Matrigel	Rac1	EHT 1864	110	267	29.17771883
Matrigel	Rac1	EHT 1864	94	200	31.97278912
Matrigel	Erk	DMSO Control	95	129	42.41071429
Matrigel	Erk	DMSO Control	132	207	38.9380531
Matrigel	Erk	DMSO Control	75	165	31.25
Matrigel	Erk	DMSO Control	92	203	31.18644068
Matrigel	Erk	DMSO Control	144	225	39.02439024
Matrigel	Erk	DMSO Control	90	207	30.3030303
Matrigel	Erk	FR 180204	61	229	21.03448276
Matrigel	Erk	FR 180205	65	294	18.10584958
Matrigel	Erk	FR 180206	65	258	20.12383901
Matrigel	Erk	FR 180207	60	233	20.4778157
Matrigel	Erk	FR 180208	107	337	24.0990991
Matrigel	Erk	FR 180209	88	249	26.11275964
Matrigel	Fak	DMSO Control	81	144	36
Matrigel	Fak	DMSO Control	100	228	30.48780488
Matrigel	Fak	DMSO Control	77	171	31.0483871
Matrigel	Fak	DMSO Control	112	178	38.62068966
Matrigel	Fak	DMSO Control	93	168	35.63218391
Matrigel	Fak	DMSO Control	89	204	30.37542662
Matrigel	Fak	PF 573228	60	191	23.90438247
Matrigel	Fak	PF 573229	53	179	22.84482759
Matrigel	Fak	PF 573230	48	162	22.85714286
Matrigel	Fak	PF 573231	63	228	21.64948454
Matrigel	Fak	PF 573232	39	236	14.18181818
Matrigel	Fak	PF 573233	42	186	18.42105263
Matrigel	Cdc42	DMSO Control	81	144	36
Matrigel	Cdc42	DMSO Control	100	228	30.48780488
Matrigel	Cdc42	DMSO Control	77	171	31.0483871
Matrigel	Cdc42	DMSO Control	112	178	38.62068966
Matrigel	Cdc42	DMSO Control	93	168	35.63218391
Matrigel	Cdc42	DMSO Control	89	204	30.37542662
Matrigel	Cdc42	ZCL 278	81	203	28.52112676
Matrigel	Cdc42	ZCL 278	76	171	30.76923077
Matrigel	Cdc42	ZCL 278	46	139	24.86486486
Matrigel	Cdc42	ZCL 278	70	142	33.01886792
Matrigel	Cdc42	ZCL 278	119	172	40.89347079
Matrigel	Cdc42	ZCL 278	101	172	36.996337
Matrigel	Pi3k	DMSO Control	55	173	24.12280702
Matrigel	Pi3k	DMSO Control	70	219	24.22145329
Matrigel	Pi3k	DMSO Control	86	255	25.21994135
Matrigel	Pi3k	DMSO Control	42	158	21
Matrigel	Pi3k	DMSO Control	57	209	21.42857143
Matrigel	Pi3k	DMSO Control	67	171	28.1512605
Matrigel	Pi3k	LY 294002	67	246	21.4057508
Matrigel	Pi3k	LY 294002	95	153	38.30645161
Matrigel	Pi3k	LY 294002	52	218	19.25925926
Matrigel	Pi3k	LY 294002	65	191	25.390625
Matrigel	Pi3k	LY 294002	67	158	29.77777778
Matrigel	Pi3k	LY 294002	63	147	30
Plastic	RhoA	DMSO Control	104	150	40.94488189
Plastic	RhoA	DMSO Control	91	124	42.3255814
Plastic	RhoA	DMSO Control	98	117	45.58139535
Plastic	RhoA	DMSO Control	61	221	21.63120567
Plastic	RhoA	DMSO Control	52	202	20.47244094
Plastic	RhoA	DMSO Control	78	223	25.91362126
Plastic	RhoA	CCG 1423 Treated	104	218	32.29813665
Plastic	RhoA	CCG 1423 Treated	83	260	24.19825073
Plastic	RhoA	CCG 1423 Treated	84	177	32.18390805
Plastic	RhoA	CCG 1423 Treated	86	191	31.04693141
Plastic	RhoA	CCG 1423 Treated	73	221	24.82993197
Plastic	RhoA	CCG 1423 Treated	70	317	18.0878553
Plastic	Rac1	DMSO Control	104	150
Plastic	Rac1	DMSO Control	91	124
Plastic	Rac1	DMSO Control	98	117
Plastic	Rac1	DMSO Control	61	221
Plastic	Rac1	DMSO Control	52	202
Plastic	Rac1	DMSO Control	78	223
Plastic	Rac1	EHT 1864	126	162	43.75
Plastic	Rac1	EHT 1864	61	184	24.89795918
Plastic	Rac1	EHT 1864	72	198	26.66666667
Plastic	Rac1	EHT 1864	84	137	38.00904977
Plastic	Rac1	EHT 1864	103	153	40.234375
Plastic	Rac1	EHT 1864	78	171	31.3253012
Plastic	Erk	DMSO Control	104	150
Plastic	Erk	DMSO Control	91	124
Plastic	Erk	DMSO Control	98	117
Plastic	Erk	DMSO Control	61	221
Plastic	Erk	DMSO Control	52	202
Plastic	Erk	DMSO Control	78	223
Plastic	Erk	FR 180204	53	234	18.46689895
Plastic	Erk	FR 180205	49	205	19.29133858
Plastic	Erk	FR 180206	37	230	13.8576779
Plastic	Erk	FR 180207	63	243	20.58823529
Plastic	Erk	FR 180208	90	283	24.12868633
Plastic	Erk	FR 180209	31	222	12.25296443
Plastic	Fak	DMSO Control	64	259	19.81424149
Plastic	Fak	DMSO Control	85	336	20.19002375
Plastic	Fak	DMSO Control	113	227	33.23529412
Plastic	Fak	DMSO Control	61	221	21.63120567
Plastic	Fak	DMSO Control	52	202	20.47244094
Plastic	Fak	DMSO Control	78	223	25.91362126
Plastic	Fak	PF 573228	65	129	33.50515464
Plastic	Fak	PF 573229	86	237	26.625387
Plastic	Fak	PF 573230	82	189	30.25830258
Plastic	Fak	PF 573231	95	232	29.05198777
Plastic	Fak	PF 573232	43	271	13.69426752
Plastic	Fak	PF 573233	46	192	19.32773109
Plastic	Cdc42	DMSO Control	64	259
Plastic	Cdc42	DMSO Control	85	336
Plastic	Cdc42	DMSO Control	113	227
Plastic	Cdc42	DMSO Control	61	221
Plastic	Cdc42	DMSO Control	52	202
Plastic	Cdc42	DMSO Control	78	223
Plastic	Cdc42	ZCL 278	51	257	16.55844156
Plastic	Cdc42	ZCL 278	57	228	20
Plastic	Cdc42	ZCL 278	74	200	27.00729927
Plastic	Cdc42	ZCL 278	68	245	21.72523962
Plastic	Cdc42	ZCL 278	114	177	39.17525773
Plastic	Cdc42	ZCL 278	68	137	33.17073171
Plastic	Pi3k	DMSO Control	76	156	32.75862069
Plastic	Pi3k	DMSO Control	104	166	38.51851852
Plastic	Pi3k	DMSO Control	81	154	34.46808511
Plastic	Pi3k	DMSO Control	62	179	25.72614108
Plastic	Pi3k	DMSO Control	58	212	21.48148148
Plastic	Pi3k	DMSO Control	71	166	29.95780591
Plastic	Pi3k	LY 294002	124	130	48.81889764
Plastic	Pi3k	LY 294002	192	211	47.6426799
Plastic	Pi3k	LY 294002	124	158	43.97163121
Plastic	Pi3k	LY 294002	133	211	38.6627907
Plastic	Pi3k	LY 294002	112	155	41.94756554
Plastic	Pi3k	LY 294002	71	152	31.83856502
