# Supplementary material for: Type VI collagen promotes lung epithelial cell spreading and wound-closure
Source: PLoS One. 2018 Dec 14;13(12):e0209095. doi: 10.1371/journal.pone.0209095 (PMC6294368; doi:10.1371/journal.pone.0209095)
Supplement: S1 Appendix — (ZIP) [file pone.0209095.s006.zip › S6 Minimal Underlying Dataset/16HBE Wound Healing Inhibitors.txt]

Treatment	Experimental Replicate	Time	Matrix	Measurement	Well 1	Well 2	Well3
DMSO Control 1	1	0hr	Plastic	1	80	94	75
DMSO Control 1	1	0hr	Plastic	2	69	77	81
DMSO Control 1	1	0hr	Plastic	3	69	70	61
DMSO Control 1	1	0hr	Collagen 1	1	82	60	73
DMSO Control 1	1	0hr	Collagen 1	2	129	125	150
DMSO Control 1	1	0hr	Collagen 1	3	76	65	81
DMSO Control 1	1	0hr	Collagen 6	1	79	65	90
DMSO Control 1	1	0hr	Collagen 6	2	73	77	99
DMSO Control 1	1	0hr	Collagen 6	3	98	73	88
DMSO Control 1	1	0hr	Matrigel	1	83	80	67
DMSO Control 1	1	0hr	Matrigel	2	80	78	74
DMSO Control 1	1	0hr	Matrigel	3	68	66	62
DMSO Control 1	1	10hr	Plastic	1	32	46	32
DMSO Control 1	1	10hr	Plastic	2	15	17	31
DMSO Control 1	1	10hr	Plastic	3	18	34	18
DMSO Control 1	1	10hr	Collagen 1	1	48	44	23
DMSO Control 1	1	10hr	Collagen 1	2	92	53	101
DMSO Control 1	1	10hr	Collagen 1	3	0	37	46
DMSO Control 1	1	10hr	Collagen 6	1	0	0	15
DMSO Control 1	1	10hr	Collagen 6	2	0	26	0
DMSO Control 1	1	10hr	Collagen 6	3	0	12	0
DMSO Control 1	1	10hr	Matrigel	1	62	20	15
DMSO Control 1	1	10hr	Matrigel	2	22	28	18
DMSO Control 1	1	10hr	Matrigel	3	0	48	22
DMSO Control 2	2	0hr	Plastic	1	40	48	47
DMSO Control 2	2	0hr	Plastic	2	60	78	64
DMSO Control 2	2	0hr	Plastic	3	66	65	57
DMSO Control 2	2	0hr	Collagen 1	1	66	55	64
DMSO Control 2	2	0hr	Collagen 1	2	44	58	40
DMSO Control 2	2	0hr	Collagen 1	3	64	53	50
DMSO Control 2	2	0hr	Collagen 6	1	57	57	54
DMSO Control 2	2	0hr	Collagen 6	2	103	75	69
DMSO Control 2	2	0hr	Collagen 6	3	67	61	76
DMSO Control 2	2	0hr	Matrigel	1	88	79	63
DMSO Control 2	2	0hr	Matrigel	2	52	49	59
DMSO Control 2	2	0hr	Matrigel	3	76	92	78
DMSO Control 2	2	10hr	Plastic	1	0	0	0
DMSO Control 2	2	10hr	Plastic	2	0	28	0
DMSO Control 2	2	10hr	Plastic	3	0	8	0
DMSO Control 2	2	10hr	Collagen 1	1	0	0	0
DMSO Control 2	2	10hr	Collagen 1	2	0	0	0
DMSO Control 2	2	10hr	Collagen 1	3	0	0	0
DMSO Control 2	2	10hr	Collagen 6	1	0	0	0
DMSO Control 2	2	10hr	Collagen 6	2	4	0	6
DMSO Control 2	2	10hr	Collagen 6	3	0	0	4
DMSO Control 2	2	10hr	Matrigel	1	0	6	0
DMSO Control 2	2	10hr	Matrigel	2	0	12	18
DMSO Control 2	2	10hr	Matrigel	3	0	22	12
DMSO Control 3	3	0hr	Plastic	1	140	114	110
DMSO Control 3	3	0hr	Plastic	2	100	66	74
DMSO Control 3	3	0hr	Plastic	3	54	62	64
DMSO Control 3	3	0hr	Collagen 1	1	76	76	82
DMSO Control 3	3	0hr	Collagen 1	2	62	65	92
DMSO Control 3	3	0hr	Collagen 1	3	60	90	96
DMSO Control 3	3	0hr	Collagen 6	1	62	69	60
DMSO Control 3	3	0hr	Collagen 6	2	84	93	95
DMSO Control 3	3	0hr	Collagen 6	3	72	102	122
DMSO Control 3	3	0hr	Matrigel	1	99	110	100
DMSO Control 3	3	0hr	Matrigel	2	118	104	64
DMSO Control 3	3	0hr	Matrigel	3	50	66	66
DMSO Control 3	3	10hr	Plastic	1	8	34	0
DMSO Control 3	3	10hr	Plastic	2	18	0	0
DMSO Control 3	3	10hr	Plastic	3	0	0	0
DMSO Control 3	3	10hr	Collagen 1	1	0	0	0
DMSO Control 3	3	10hr	Collagen 1	2	0	0	0
DMSO Control 3	3	10hr	Collagen 1	3	0	28	0
DMSO Control 3	3	10hr	Collagen 6	1	0	0	0
DMSO Control 3	3	10hr	Collagen 6	2	0	0	8
DMSO Control 3	3	10hr	Collagen 6	3	0	0	4
DMSO Control 3	3	10hr	Matrigel	1	30	14	10
DMSO Control 3	3	10hr	Matrigel	2	20	14	6
DMSO Control 3	3	10hr	Matrigel	3	0	0	0
DMSO Control 4	4	0hr	Plastic	1	86	72	86
DMSO Control 4	4	0hr	Plastic	2	60	80	62
DMSO Control 4	4	0hr	Plastic	3	102	106	100
DMSO Control 4	4	0hr	Collagen 1	1	122	133	80
DMSO Control 4	4	0hr	Collagen 1	2	108	78	124
DMSO Control 4	4	0hr	Collagen 1	3	108	100	88
DMSO Control 4	4	0hr	Collagen 6	1	105	90	156
DMSO Control 4	4	0hr	Collagen 6	2	92	114	75
DMSO Control 4	4	0hr	Collagen 6	3	52	58	140
DMSO Control 4	4	0hr	Matrigel	1	49	52	69
DMSO Control 4	4	0hr	Matrigel	2	104	70	80
DMSO Control 4	4	0hr	Matrigel	3	72	84	84
DMSO Control 4	4	10hr	Plastic	1	24	38	30
DMSO Control 4	4	10hr	Plastic	2	29	32	34
DMSO Control 4	4	10hr	Plastic	3	44	42	34
DMSO Control 4	4	10hr	Collagen 1	1	24	26	60
DMSO Control 4	4	10hr	Collagen 1	2	40	32	77
DMSO Control 4	4	10hr	Collagen 1	3	21	46	20
DMSO Control 4	4	10hr	Collagen 6	1	12	21	18
DMSO Control 4	4	10hr	Collagen 6	2	20	4	0
DMSO Control 4	4	10hr	Collagen 6	3	11	0	8
DMSO Control 4	4	10hr	Matrigel	1	0	12	12
DMSO Control 4	4	10hr	Matrigel	2	16	21	22
DMSO Control 4	4	10hr	Matrigel	3	20	31	30
DMSO Control 5	5	0hr	Plastic	1	140	114	108
DMSO Control 5	5	0hr	Plastic	2	122	136	138
DMSO Control 5	5	0hr	Plastic	3	80	140	116
DMSO Control 5	5	0hr	Collagen 1	1	70	66	60
DMSO Control 5	5	0hr	Collagen 1	2	90	92	82
DMSO Control 5	5	0hr	Collagen 1	3	146	164	140
DMSO Control 5	5	0hr	Collagen 6	1	180	150	134
DMSO Control 5	5	0hr	Collagen 6	2	132	84	88
DMSO Control 5	5	0hr	Collagen 6	3	94	68	110
DMSO Control 5	5	0hr	Matrigel	1	76	62	50
DMSO Control 5	5	0hr	Matrigel	2	64	52	84
DMSO Control 5	5	0hr	Matrigel	3	65	76	72
DMSO Control 5	5	10hr	Plastic	1	76	52	66
DMSO Control 5	5	10hr	Plastic	2	88	74	72
DMSO Control 5	5	10hr	Plastic	3	32	92	46
DMSO Control 5	5	10hr	Collagen 1	1	28	29	34
DMSO Control 5	5	10hr	Collagen 1	2	37	52	40
DMSO Control 5	5	10hr	Collagen 1	3	90	78	108
DMSO Control 5	5	10hr	Collagen 6	1	50	88	70
DMSO Control 5	5	10hr	Collagen 6	2	24	26	44
DMSO Control 5	5	10hr	Collagen 6	3	18	38	54
DMSO Control 5	5	10hr	Matrigel	1	34	14	36
DMSO Control 5	5	10hr	Matrigel	2	27	30	22
DMSO Control 5	5	10hr	Matrigel	3	50	22	26
CCG 1423	1	0hr	Plastic	1	68	82	69
CCG 1423	1	0hr	Plastic	2	70	69	62
CCG 1423	1	0hr	Plastic	3	58	81	76
CCG 1423	1	0hr	Collagen 1	1	68	72	98
CCG 1423	1	0hr	Collagen 1	2	62	81	70
CCG 1423	1	0hr	Collagen 1	3	71	66	60
CCG 1423	1	0hr	Collagen 6	1	56	68	71
CCG 1423	1	0hr	Collagen 6	2	96	74	65
CCG 1423	1	0hr	Collagen 6	3	73	65	78
CCG 1423	1	0hr	Matrigel	1	66	93	78
CCG 1423	1	0hr	Matrigel	2	77	91	99
CCG 1423	1	0hr	Matrigel	3	79	82	72
CCG 1423	1	10hr	Plastic	1	54	34	18
CCG 1423	1	10hr	Plastic	2	32	34	22
CCG 1423	1	10hr	Plastic	3	10	53	67
CCG 1423	1	10hr	Collagen 1	1	50	50	94
CCG 1423	1	10hr	Collagen 1	2	18	42	66
CCG 1423	1	10hr	Collagen 1	3	73	55	39
CCG 1423	1	10hr	Collagen 6	1	48	48	40
CCG 1423	1	10hr	Collagen 6	2	60	51	50
CCG 1423	1	10hr	Collagen 6	3	36	34	20
CCG 1423	1	10hr	Matrigel	1	54	58	18
CCG 1423	1	10hr	Matrigel	2	39	92	62
CCG 1423	1	10hr	Matrigel	3	95	34	104
CCG 1423	2	0hr	Plastic	1	66	64	60
CCG 1423	2	0hr	Plastic	2	54	70	96
CCG 1423	2	0hr	Plastic	3	81	62	52
CCG 1423	2	0hr	Collagen 1	1	154	116	86
CCG 1423	2	0hr	Collagen 1	2	216	190	180
CCG 1423	2	0hr	Collagen 1	3	180	72	170
CCG 1423	2	0hr	Collagen 6	1	64	50	100
CCG 1423	2	0hr	Collagen 6	2	72	44	74
CCG 1423	2	0hr	Collagen 6	3	94	86	124
CCG 1423	2	0hr	Matrigel	1	104	122	155
CCG 1423	2	0hr	Matrigel	2	184	124	100
CCG 1423	2	0hr	Matrigel	3	66	70	64
CCG 1423	2	10hr	Plastic	1	0	0	0
CCG 1423	2	10hr	Plastic	2	0	8	0
CCG 1423	2	10hr	Plastic	3	0	0	0
CCG 1423	2	10hr	Collagen 1	1	70	54	20
CCG 1423	2	10hr	Collagen 1	2	90	64	44
CCG 1423	2	10hr	Collagen 1	3	82	0	60
CCG 1423	2	10hr	Collagen 6	1	0	0	0
CCG 1423	2	10hr	Collagen 6	2	0	0	0
CCG 1423	2	10hr	Collagen 6	3	0	22	0
CCG 1423	2	10hr	Matrigel	1	0	36	32
CCG 1423	2	10hr	Matrigel	2	40	32	12
CCG 1423	2	10hr	Matrigel	3	0	0	0
FR 180204	1	0hr	Plastic	1	68	68	75
FR 180204	1	0hr	Plastic	2	60	72	65
FR 180204	1	0hr	Plastic	3	77	81	90
FR 180204	1	0hr	Collagen 1	1	99	73	72
FR 180204	1	0hr	Collagen 1	2	83	73	65
FR 180204	1	0hr	Collagen 1	3	60	58	51
FR 180204	1	0hr	Collagen 6	1	90	122	70
FR 180204	1	0hr	Collagen 6	2	78	76	69
FR 180204	1	0hr	Collagen 6	3	70	74	62
FR 180204	1	0hr	Matrigel	1	64	59	55
FR 180204	1	0hr	Matrigel	2	73	60	67
FR 180204	1	0hr	Matrigel	3	68	65	61
FR 180204	1	10hr	Plastic	1	43	63	0
FR 180204	1	10hr	Plastic	2	22	64	38
FR 180204	1	10hr	Plastic	3	54	97	49
FR 180204	1	10hr	Collagen 1	1	0	40	65
FR 180204	1	10hr	Collagen 1	2	70	35	26
FR 180204	1	10hr	Collagen 1	3	34	31	0
FR 180204	1	10hr	Collagen 6	1	64	35	43
FR 180204	1	10hr	Collagen 6	2	81	86	35
FR 180204	1	10hr	Collagen 6	3	55	48	12
FR 180204	1	10hr	Matrigel	1	30	29	24
FR 180204	1	10hr	Matrigel	2	39	18	0
FR 180204	1	10hr	Matrigel	3	73	48	18
FR 180204	2	0hr	Plastic	1	110	84	92
FR 180204	2	0hr	Plastic	2	132	78	76
FR 180204	2	0hr	Plastic	3	70	78	104
FR 180204	2	0hr	Collagen 1	1	170	126	104
FR 180204	2	0hr	Collagen 1	2	134	120	155
FR 180204	2	0hr	Collagen 1	3	132	138	146
FR 180204	2	0hr	Collagen 6	1	88	120	74
FR 180204	2	0hr	Collagen 6	2	64	154	100
FR 180204	2	0hr	Collagen 6	3	168	126	120
FR 180204	2	0hr	Matrigel	1	80	52	60
FR 180204	2	0hr	Matrigel	2	87	73	61
FR 180204	2	0hr	Matrigel	3	60	56	75
FR 180204	2	10hr	Plastic	1	37	36	32
FR 180204	2	10hr	Plastic	2	42	30	44
FR 180204	2	10hr	Plastic	3	39	52	56
FR 180204	2	10hr	Collagen 1	1	80	52	44
FR 180204	2	10hr	Collagen 1	2	126	83	80
FR 180204	2	10hr	Collagen 1	3	76	72	70
FR 180204	2	10hr	Collagen 6	1	20	18	40
FR 180204	2	10hr	Collagen 6	2	27	54	0
FR 180204	2	10hr	Collagen 6	3	20	30	67
FR 180204	2	10hr	Matrigel	1	40	12	0
FR 180204	2	10hr	Matrigel	2	14	10	6
FR 180204	2	10hr	Matrigel	3	38	28	14
EHT 1864	1	0hr	Plastic	1	58	60	70
EHT 1864	1	0hr	Plastic	2	52	48	52
EHT 1864	1	0hr	Plastic	3	88	76	70
EHT 1864	1	0hr	Collagen 1	1	128	80	122
EHT 1864	1	0hr	Collagen 1	2	72	80	72
EHT 1864	1	0hr	Collagen 1	3	44	58	58
EHT 1864	1	0hr	Collagen 6	1	58	62	56
EHT 1864	1	0hr	Collagen 6	2	64	54	64
EHT 1864	1	0hr	Collagen 6	3	52	62	52
EHT 1864	1	0hr	Matrigel	1	52	48	46
EHT 1864	1	0hr	Matrigel	2	54	48	64
EHT 1864	1	0hr	Matrigel	3	60	60	64
EHT 1864	1	10hr	Plastic	1	18	8	20
EHT 1864	1	10hr	Plastic	2	23	8	16
EHT 1864	1	10hr	Plastic	3	32	18	30
EHT 1864	1	10hr	Collagen 1	1	0	40	50
EHT 1864	1	10hr	Collagen 1	2	40	10	14
EHT 1864	1	10hr	Collagen 1	3	17	15	21
EHT 1864	1	10hr	Collagen 6	1	23	14	16
EHT 1864	1	10hr	Collagen 6	2	20	17	0
EHT 1864	1	10hr	Collagen 6	3	0	8	8
EHT 1864	1	10hr	Matrigel	1	4	20	12
EHT 1864	1	10hr	Matrigel	2	0	12	0
EHT 1864	1	10hr	Matrigel	3	0	10	0
EHT 1864	2	0hr	Plastic	1	106	174	102
EHT 1864	2	0hr	Plastic	2	114	144	66
EHT 1864	2	0hr	Plastic	3	100	124	173
EHT 1864	2	0hr	Collagen 1	1	136	110	160
EHT 1864	2	0hr	Collagen 1	2	133	108	120
EHT 1864	2	0hr	Collagen 1	3	66	104	104
EHT 1864	2	0hr	Collagen 6	1	78	54	114
EHT 1864	2	0hr	Collagen 6	2	60	70	104
EHT 1864	2	0hr	Collagen 6	3	50	58	61
EHT 1864	2	0hr	Matrigel	1	64	54	62
EHT 1864	2	0hr	Matrigel	2	63	64	50
EHT 1864	2	0hr	Matrigel	3	54	50	61
EHT 1864	2	10hr	Plastic	1	72	24	100
EHT 1864	2	10hr	Plastic	2	40	86	30
EHT 1864	2	10hr	Plastic	3	120	12	20
EHT 1864	2	10hr	Collagen 1	1	90	36	87
EHT 1864	2	10hr	Collagen 1	2	100	40	80
EHT 1864	2	10hr	Collagen 1	3	42	36	12
EHT 1864	2	10hr	Collagen 6	1	34	38	30
EHT 1864	2	10hr	Collagen 6	2	28	40	8
EHT 1864	2	10hr	Collagen 6	3	0	12	14
EHT 1864	2	10hr	Matrigel	1	10	4	12
EHT 1864	2	10hr	Matrigel	2	0	0	20
EHT 1864	2	10hr	Matrigel	3	18	0	11
LY 294002	1	0hr	Plastic	1	52	56	68
LY 294002	1	0hr	Plastic	2	44	41	38
LY 294002	1	0hr	Plastic	3	58	48	42
LY 294002	1	0hr	Collagen 1	1	41	56	52
LY 294002	1	0hr	Collagen 1	2	52	46	48
LY 294002	1	0hr	Collagen 1	3	48	44	42
LY 294002	1	0hr	Collagen 6	1	64	48	57
LY 294002	1	0hr	Collagen 6	2	52	44	46
LY 294002	1	0hr	Collagen 6	3	38	43	66
LY 294002	1	0hr	Matrigel	1	40	43	42
LY 294002	1	0hr	Matrigel	2	62	50	50
LY 294002	1	0hr	Matrigel	3	52	58	52
LY 294002	1	10hr	Plastic	1	27	32	34
LY 294002	1	10hr	Plastic	2	20	22	16
LY 294002	1	10hr	Plastic	3	26	22	20
LY 294002	1	10hr	Collagen 1	1	16	24	28
LY 294002	1	10hr	Collagen 1	2	34	32	24
LY 294002	1	10hr	Collagen 1	3	22	24	32
LY 294002	1	10hr	Collagen 6	1	36	52	39
LY 294002	1	10hr	Collagen 6	2	46	58	38
LY 294002	1	10hr	Collagen 6	3	52	48	36
LY 294002	1	10hr	Matrigel	1	24	34	38
LY 294002	1	10hr	Matrigel	2	24	36	30
LY 294002	1	10hr	Matrigel	3	38	40	28
LY 294002	2	0hr	Plastic	1	48	87	44
LY 294002	2	0hr	Plastic	2	54	52	68
LY 294002	2	0hr	Plastic	3	42	47	58
LY 294002	2	0hr	Collagen 1	1	123	106	70
LY 294002	2	0hr	Collagen 1	2	44	56	86
LY 294002	2	0hr	Collagen 1	3	153	143	62
LY 294002	2	0hr	Collagen 6	1	65	83	80
LY 294002	2	0hr	Collagen 6	2	88	68	83
LY 294002	2	0hr	Collagen 6	3	60	72	108
LY 294002	2	0hr	Matrigel	1	92	82	114
LY 294002	2	0hr	Matrigel	2	218	170	156
LY 294002	2	0hr	Matrigel	3	150	190	174
LY 294002	2	10hr	Plastic	1	26	20	26
LY 294002	2	10hr	Plastic	2	44	12	18
LY 294002	2	10hr	Plastic	3	28	24	22
LY 294002	2	10hr	Collagen 1	1	84	62	30
LY 294002	2	10hr	Collagen 1	2	32	28	34
LY 294002	2	10hr	Collagen 1	3	88	80	24
LY 294002	2	10hr	Collagen 6	1	42	52	64
LY 294002	2	10hr	Collagen 6	2	42	54	58
LY 294002	2	10hr	Collagen 6	3	44	36	45
LY 294002	2	10hr	Matrigel	1	34	38	70
LY 294002	2	10hr	Matrigel	2	138	146	132
LY 294002	2	10hr	Matrigel	3	122	108	112
PF 573228	1	0hr	Plastic	1	35	38	37
PF 573228	1	0hr	Plastic	2	60	64	62
PF 573228	1	0hr	Plastic	3	54	52	58
PF 573228	1	0hr	Collagen 1	1	56	58	72
PF 573228	1	0hr	Collagen 1	2	50	52	48
PF 573228	1	0hr	Collagen 1	3	47	77	47
PF 573228	1	0hr	Collagen 6	1	57	53	46
PF 573228	1	0hr	Collagen 6	2	54	50	59
PF 573228	1	0hr	Collagen 6	3	62	62	68
PF 573228	1	0hr	Matrigel	1	46	44	64
PF 573228	1	0hr	Matrigel	2	62	52	60
PF 573228	1	0hr	Matrigel	3	58	56	62
PF 573228	1	10hr	Plastic	1	6	0	0
PF 573228	1	10hr	Plastic	2	0	0	18
PF 573228	1	10hr	Plastic	3	0	0	0
PF 573228	1	10hr	Collagen 1	1	0	0	0
PF 573228	1	10hr	Collagen 1	2	0	8	0
PF 573228	1	10hr	Collagen 1	3	0	0	0
PF 573228	1	10hr	Collagen 6	1	0	0	0
PF 573228	1	10hr	Collagen 6	2	0	12	0
PF 573228	1	10hr	Collagen 6	3	0	6	12
PF 573228	1	10hr	Matrigel	1	12	0	0
PF 573228	1	10hr	Matrigel	2	8	0	10
PF 573228	1	10hr	Matrigel	3	0	7	0
PF 573228	2	0hr	Plastic	1	72	70	104
PF 573228	2	0hr	Plastic	2	112	102	98
PF 573228	2	0hr	Plastic	3	78	144	70
PF 573228	2	0hr	Collagen 1	1	78	116	120
PF 573228	2	0hr	Collagen 1	2	132	144	100
PF 573228	2	0hr	Collagen 1	3	76	121	57
PF 573228	2	0hr	Collagen 6	1	118	70	156
PF 573228	2	0hr	Collagen 6	2	106	140	121
PF 573228	2	0hr	Collagen 6	3	118	108	52
PF 573228	2	0hr	Matrigel	1	66	63	51
PF 573228	2	0hr	Matrigel	2	61	50	66
PF 573228	2	0hr	Matrigel	3	50	49	53
PF 573228	2	10hr	Plastic	1	12	74	23
PF 573228	2	10hr	Plastic	2	38	26	47
PF 573228	2	10hr	Plastic	3	34	14	32
PF 573228	2	10hr	Collagen 1	1	74	62	88
PF 573228	2	10hr	Collagen 1	2	60	112	94
PF 573228	2	10hr	Collagen 1	3	95	28	36
PF 573228	2	10hr	Collagen 6	1	2	44	46
PF 573228	2	10hr	Collagen 6	2	31	76	39
PF 573228	2	10hr	Collagen 6	3	8	52	47
PF 573228	2	10hr	Matrigel	1	13	39	22
PF 573228	2	10hr	Matrigel	2	16	10	22
PF 573228	2	10hr	Matrigel	3	0	8	4
ZCL 278	1	0hr	Plastic	1	58	65	62
ZCL 278	1	0hr	Plastic	2	60	52	48
ZCL 278	1	0hr	Plastic	3	50	53	72
ZCL 278	1	0hr	Collagen 1	1	44	56	51
ZCL 278	1	0hr	Collagen 1	2	62	54	72
ZCL 278	1	0hr	Collagen 1	3	60	60	64
ZCL 278	1	0hr	Collagen 6	1	61	60	64
ZCL 278	1	0hr	Collagen 6	2	52	50	57
ZCL 278	1	0hr	Collagen 6	3	70	58	64
ZCL 278	1	0hr	Matrigel	1	42	40	54
ZCL 278	1	0hr	Matrigel	2	58	54	72
ZCL 278	1	0hr	Matrigel	3	60	52	54
ZCL 278	1	10hr	Plastic	1	30	28	23
ZCL 278	1	10hr	Plastic	2	34	27	28
ZCL 278	1	10hr	Plastic	3	30	30	31
ZCL 278	1	10hr	Collagen 1	1	35	37	40
ZCL 278	1	10hr	Collagen 1	2	43	48	52
ZCL 278	1	10hr	Collagen 1	3	42	52	40
ZCL 278	1	10hr	Collagen 6	1	42	56	51
ZCL 278	1	10hr	Collagen 6	2	30	34	35
ZCL 278	1	10hr	Collagen 6	3	42	44	42
ZCL 278	1	10hr	Matrigel	1	34	36	31
ZCL 278	1	10hr	Matrigel	2	36	30	32
ZCL 278	1	10hr	Matrigel	3	54	40	39
ZCL 278	2	0hr	Plastic	1	92	120	96
ZCL 278	2	0hr	Plastic	2	74	98	92
ZCL 278	2	0hr	Plastic	3	66	82	64
ZCL 278	2	0hr	Collagen 1	1	95	108	78
ZCL 278	2	0hr	Collagen 1	2	124	156	213
ZCL 278	2	0hr	Collagen 1	3	232	174	178
ZCL 278	2	0hr	Collagen 6	1	70	137	103
ZCL 278	2	0hr	Collagen 6	2	106	146	100
ZCL 278	2	0hr	Collagen 6	3	196	162	107
ZCL 278	2	0hr	Matrigel	1	75	104	76
ZCL 278	2	0hr	Matrigel	2	74	63	50
ZCL 278	2	0hr	Matrigel	3	60	76	71
ZCL 278	2	10hr	Plastic	1	49	50	68
ZCL 278	2	10hr	Plastic	2	57	43	56
ZCL 278	2	10hr	Plastic	3	46	30	42
ZCL 278	2	10hr	Collagen 1	1	62	64	40
ZCL 278	2	10hr	Collagen 1	2	87	46	88
ZCL 278	2	10hr	Collagen 1	3	168	118	152
ZCL 278	2	10hr	Collagen 6	1	63	98	108
ZCL 278	2	10hr	Collagen 6	2	84	82	42
ZCL 278	2	10hr	Collagen 6	3	180	128	83
ZCL 278	2	10hr	Matrigel	1	34	84	40
ZCL 278	2	10hr	Matrigel	2	48	48	44
ZCL 278	2	10hr	Matrigel	3	43	48	49
