# Supplementary material for: Type VI collagen promotes lung epithelial cell spreading and wound-closure
Source: PLoS One. 2018 Dec 14;13(12):e0209095. doi: 10.1371/journal.pone.0209095 (PMC6294368; doi:10.1371/journal.pone.0209095)
Supplement: S1 Appendix — (ZIP) [file pone.0209095.s006.zip › S6 Minimal Underlying Dataset/16HBE Wound Healing.txt]

0hr	Measurement	Well 1	Well 2	Well 3	Well 4	Well 5	Well 6	Well 7	Well 8	Well 9
Matrigel	1	183	172	150	164	193	177	198	191	189
	2	192	200	167	207	201	194	173	209	192
	3	250	200	167	179	181	166	170	185	189
Col6	1	200	158	175	152	179	172	164	171	167
	2	167	175	183	195	183	192	201	195	188
	3	208	142	183	172	164	173	178	164	171
Col6 + Matrigel	1	176	158	192	170	153	163	165	171	182
	2	167	142	158	182	161	169	171	179	194
	3	217	142	175	169	158	169	167	157	180
Col1	1	158	167	158	159	167	162	178	152	147
	2	167	150	167	154	159	164	170	155	152
	3	152	150	175	172	161	160	171	153	153
Col1 + Matrigel	1	175	133	192	166	184	151	194	140	164
	2	158	142	183	153	177	159	186	151	169
	3	167	148	183	155	172	153	180	146	161
10hr	Measurement	Well 1	Well 2	Well 3	Well 4	Well 5	Well 6	Well 7	Well 8	Well 9
Matrigel	1	53	0	58	51	23	43	17	68	24
	2	58	42	58	45	20	41	14	55	11
	3	67	0	50	68	71	72	27	77	45
Col6	1	0	20	0	13	12	0	18	0	15
	2	0	25	0	0	21	0	0	0	0
	3	10	0	0	0	0	0	18	8	0
Col6 + Matrigel	1	0	0	0	9	0	0	11	7	0
	2	0	0	10	0	0	0	14	0	0
	3	0	0	20	8	0	11	0	0	0
Col1	1	40	33	33	27	18	44	29	51	23
	2	25	33	17	17	11	52	33	32	10
	3	10	17	42	11	14	49	38	28	13
Col1 + Matrigel	1	33	17	66	60	44	19	38	48	26
	2	33	25	66	55	36	23	16	54	36
	3	33	33	52	59	46	31	34	51	39
