# Supplementary material for: Type VI collagen promotes lung epithelial cell spreading and wound-closure
Source: PLoS One. 2018 Dec 14;13(12):e0209095. doi: 10.1371/journal.pone.0209095 (PMC6294368; doi:10.1371/journal.pone.0209095)
Supplement: S1 Appendix — (ZIP) [file pone.0209095.s006.zip › S6 Minimal Underlying Dataset/NHBE 3hr Spreading.txt]

NHBE	Replicate	Spread	Unspread
Matrigel	1	109	280
Matrigel	2	101	170
Matrigel	3	45	242
Matrigel	4	40	254
Matrigel	5	137	165
Matrigel	6	77	243
Collagen 6	1	371	158
Collagen 6	2	391	123
Collagen 6	3	381	133
Collagen 6	4	223	27
Collagen 6	5	242	33
Collagen 6	6	213	109
Collagen 1	1	257	92
Collagen 1	2	345	186
Collagen 1	3	285	161
Collagen 1	4	208	145
Collagen 1	5	254	186
Collagen 1	6	283	198
Collagen 6 + Matrigel	1	201	235
Collagen 6 + Matrigel	2	228	122
Collagen 6 + Matrigel	3	206	297
Collagen 6 + Matrigel	4	130	184
Collagen 6 + Matrigel	5	216	91
Collagen 6 + Matrigel	6	245	107
Matrigel + Collagen 1	1	135	192
Matrigel + Collagen 2	2	234	225
Matrigel + Collagen 3	3	203	124
Matrigel + Collagen 4	4	221	162
Matrigel + Collagen 5	5	189	258
Matrigel + Collagen 6	6	186	111
