# Supplementary material for: Type VI collagen promotes lung epithelial cell spreading and wound-closure
Source: PLoS One. 2018 Dec 14;13(12):e0209095. doi: 10.1371/journal.pone.0209095 (PMC6294368; doi:10.1371/journal.pone.0209095)
Supplement: S1 Appendix — (ZIP) [file pone.0209095.s006.zip › S6 Minimal Underlying Dataset/NHBE Wound Healing.txt]

0hr	Measurement	Well 1	Well 2	Well 3	Well 4	Well 5	Well 6	Well 7	Well 8	Well 9
Col1+Matrigel	1	90	101	93	97	109	84	91	118	117
	2	103	111	113	86	111	89	96	115	123
	3	94	107	103	89	113	79	85	109	119
Col1	1	101	98	101	113	111	117	99	81	100
	2	104	111	104	116	109	121	94	87	101
	3	98	109	105	111	104	109	102	90	97
Col6+Matrigel	1	127	104	145	117	108	112	119	131	125
	2	114	107	115	118	103	117	117	135	118
	3	116	122	118	114	99	121	121	134	127
Col6	1	96	107	108	123	114	101	108	92	93
	2	98	122	103	102	121	106	100	96	90
	3	109	111	94	111	120	109	118	90	102
Matrigel	1	105	118	125	111	102	110	121	134	125
	2	120	107	138	120	108	103	126	130	129
	3	119	123	110	115	106	113	119	137	121
10hr	Measurement	Well 1	Well 2	Well 3	Well 4	Well 5	Well 6	Well 7	Well 8	Well 9
Col1+Matrigel	1	30	28	22	23	28	33	20	27	24
	2	29	25	24	39	48	39	17	25	15
	3	34	44	40	43	41	46	13	50	19
Col1	1	15	22	25	21	33	30	17	16	17
	2	19	19	24	19	24	27	19	18	20
	3	19	28	22	28	21	21	21	15	21
Col6+Matrigel	1	0	5	0	0	0	6	5	0	0
	2	2	4	2	0	6	6	6	0	2
	3	4	8	0	0	11	3	0	0	5
Col6	1	18	4	0	0	7	8	0	6	11
	2	0	8	12	0	4	14	0	12	4
	3	0	0	0	10	0	0	0	8	0
Matrigel	1	0	24	14	37	29	38	21	26	19
	2	42	20	34	30	0	47	29	25	15
	3	40	32	24	46	21	0	39	35	0
