# Supplementary material for: Type VI collagen promotes lung epithelial cell spreading and wound-closure
Source: PLoS One. 2018 Dec 14;13(12):e0209095. doi: 10.1371/journal.pone.0209095 (PMC6294368; doi:10.1371/journal.pone.0209095)
Supplement: S1 Appendix — (ZIP) [file pone.0209095.s006.zip › S6 Minimal Underlying Dataset/PHLE 3hr Spreading.txt]

PHLE	Replicate	Spread	Unspread
Matrigel	1	118	208
Matrigel	2	180	224
Matrigel	3	165	207
Matrigel	4	101	227
Matrigel	5	143	120
Matrigel	6	157	232
Collagen 6	1	479	36
Collagen 6	2	498	79
Collagen 6	3	421	32
Collagen 6	4	352	27
Collagen 6	5	312	21
Collagen 6	6	304	24
Collagen 1	1	350	76
Collagen 1	2	395	116
Collagen 1	3	390	71
Collagen 1	4	315	106
Collagen 1	5	270	53
Collagen 1	6	227	38
